# Supplementary material for: A Comprehensive Assessment of Bedtime Routines and Strategies to Aid Sleep Onset in College Students: A Web-Based Survey
Source: Clocks Sleep. 2024 Aug 29;6(3):468–87. doi: 10.3390/clockssleep6030031 (PMC11417809; doi:10.3390/clockssleep6030031)
Supplement: Supplementary file 1 [file clockssleep-06-00031-s001.zip]

Archive with 1 entries (1 files):
- clockssleep-3027431-supplementary.pdf
